# Supplementary material for: Hydroethanolic Extract of Fritillariae thunbergii Bulbus Alleviates Dextran Sulfate Sodium-Induced Ulcerative Colitis by Enhancing Intestinal Barrier Integrity
Source: Nutrients. 2023 Jun 20;15(12):2810. doi: 10.3390/nu15122810 (PMC10302580; doi:10.3390/nu15122810)
Supplement: Supplementary file 1 [file nutrients-15-02810-s001.zip]

Archive with 1 entries (1 files):
- nutrients-2385866-supplementary.pdf
